# Supplementary material for: Predictive physiological anticipatory activity preceding seemingly unpredictable stimuli: An update of Mossbridge et al’s meta-analysis
Source: F1000Res. 2018 Jul 17;7:407. Originally published 2018 Mar 28. [Version 2] doi: 10.12688/f1000research.14330.2 (PMC6124390; doi:10.12688/f1000research.14330.2)
Supplement: Supplementary file 2 [file f1000research-7-17025-s0001.tgz]

Archive with 1 entries (1 files):
- 926cb47e-2b82-4a61-8301-05f267b8b8a8.docx
