# Supplementary material for: Predictive physiological anticipatory activity preceding seemingly unpredictable stimuli: An update of Mossbridge et al’s meta-analysis
Source: F1000Res. 2018 Jul 17;7:407. Originally published 2018 Mar 28. [Version 2] doi: 10.12688/f1000research.14330.2 (PMC6124390; doi:10.12688/f1000research.14330.2)
Supplement: Supplementary file 3 [file f1000research-7-17025-s0002.tgz]

Archive with 1 entries (1 files):
- 8a448822-8c4b-4905-bb73-06e7f40746c9.docx
